# Supplementary material for: The cannabinoid receptors system in horses: Tissue distribution and cellular identification in skin
Source: J Vet Intern Med. 2022 Jul 8;36(4):1508–24. doi: 10.1111/jvim.16467 (PMC9308437; doi:10.1111/jvim.16467)
Supplement: Supplementary file 1 — Data S1. Supplementary material. [file JVIM-36-1508-s001.zip]

Archive with 2 entries (2 files):
- Appendix supplementary.pdf
- Equine.CBRs.FI.xlsx
