# Supplementary material for: The cannabinoid receptors system in horses: Tissue distribution and cellular identification in skin
Source: J Vet Intern Med. 2022 Jul 8;36(4):1508–24. doi: 10.1111/jvim.16467 (PMC9308437; doi:10.1111/jvim.16467)
Supplement: Supplementary file 1 — Data S1. Supplementary material. [file JVIM-36-1508-s001.zip › Equine.CBRs.FI.xlsx]

## Sheet: CBR1.FI
CBR1	Equine 1	Equine 2	Equine 3	Equine 4	Equine 5	Equine 6	Equine 7	Equine 8	Equine 9	Equine 10	Equine 11	Equine 12	Equine 13	Equine 14	Equine 15
Epidermis	17.875	18.367	20.772	20.219	18.896	17.999	19.532	18.654	18.665	19.675	20.008	20.012	19.999	19.275	18.765
Dermis	8.425	8.232	7.994	9.221	9.008	9.001	8.563	8.098	8.221	8.006	8.678	8.365	9.287	7.892	7.992
Higher superficial papillary dermis	7.654	7.332	7.443	7.498	6.998	6.777	7.987	7.483	7.832	7.496	7.675	7.212	6.999	7.329	7.987
Lower superficial papillary dermis	105.551	110.432	106.564	107.212	108.234	106.238	108.219	107.323	108.003	106.999	108.087	107.991	106.987	107.658	107.443
Deeper reticular dermis	65.783	60.665	64.0756	63.789	62.998	63.236	63.773	65.012	63.271	64.321	63.219	64.008	62.997	63.796	63.781
Deeper subcutaneous and muscle dermis	60.786	58.786	57.998	59.887	58.198	57.991	59.352	58.212	59.555	60.002	59.772	60.212	57.964	58.369	58.776
	Mean	SD
Epidermis	19.2475	0.867082
Dermis	8.46553	0.47276
Higher superficial papillary dermis	7.4468	0.355181
Lower superficial papillary dermis	107.529	1.1149
Deeper reticular dermis	63.6483	1.11802
Deeper subcutaneous and muscle dermis	59.0774	0.968622

## Sheet: CBR2.FI
CBR2	Equine 1	Equine 2	Equine 3	Equine 4	Equine 5	Equine 6	Equine 7	Equine 8	Equine 9	Equine 10	Equine 11	Equine 12	Equine 13	Equine 14	Equine 15
Epidermis	67.835	69.932	70.007	68.776	68.554	67.971	69.361	68.236	69.335	70.211	66.998	68.391	69.351	68.721	69.336
Dermis	11.982	10.778	10.772	10.652	10.998	11.876	11.546	10.999	11.067	11.561	10.997	10.678	11.006	11.089	11.789
Higher superficial papillary dermis	96.635	95.332	92.239	93.008	94.321	94.087	92.976	93.265	92.887	93.211	90.864	93.298	94.224	90.276	93.998
Lower superficial papillary dermis	125.789	120.678	123.789	122.98	124.067	123.776	121.987	126.009	120.226	121.323	123.876	122.789	123.086	124.008	122.998
Deeper reticular dermis	76.89	78.976	80.006	76.972	75.987	78.267	80.889	79.678	78.998	78.456	81.002	79.876	78.221	79.567	78.999
Deeper subcutaneous and muscle dermis	59.987	62.278	60.678	59.679	62.971	62.789	61.982	61.279	62.289	63.009	61.789	62.211	61.222	60.987	61.222
	Mean	SD
Epidermis	68.9317	0.894827
Dermis	11.186	0.446145
Higher superficial papillary dermis	93.3747	1.57536
Lower superficial papillary dermis	122.955	1.49034
Deeper reticular dermis	78.8523	1.43659
Deeper subcutaneous and muscle dermis	61.6248	1.02349
